# Supplementary material for: Preconception Folic Acid Supplement Use in Immigrant Women (1999–2016)
Source: Nutrients. 2019 Sep 27;11(10):2300. doi: 10.3390/nu11102300 (PMC6836227; doi:10.3390/nu11102300)
Supplement: Supplementary file 1 [file nutrients-11-02300-s001.zip]

Archive with 2 entries (2 files):
- Nilsen_Suppl_Figure_1.pdf
- Nilsen_Suppl_Table_1.pdf
